# Supplementary material for: An investigation into the effectiveness of using acoustic touch to assist people who are blind
Source: PLoS One. 2023 Oct 25;18(10):e0290431. doi: 10.1371/journal.pone.0290431 (PMC10599575; doi:10.1371/journal.pone.0290431)
Supplement: S1 Text — The subtitle file for the video explaining the concept of acoustic touch and the functionality of the FAD device. (SRT) [file pone.0290431.s005.srt]

1
00:00:03,333 --> 00:00:06,166
<b><font color='#ffff00'>In this work, we explored the potential of a technique</font></b>

2
00:00:06,166 --> 00:00:09,166
<b><font color='#ffff00'>known as "acoustic touch" to assist people who are blind</font></b>

3
00:00:09,166 --> 00:00:11,099
<b><font color='#ffff00'>in finding objects.</font></b>

4
00:00:11,099 --> 00:00:14,099
<b><font color='#ffff00'>This technique uses smart glasses to sonify objects</font></b>

5
00:00:14,099 --> 00:00:16,399
<b><font color='#ffff00'>entering the device's field of view.</font></b>

6
00:00:17,266 --> 00:00:19,833
<b><font color='#ffff00'>In this video, the participant is using their</font></b>

7
00:00:19,833 --> 00:00:22,300
<b><font color='#ffff00'>head movement to scan for items.</font></b>

8
00:00:22,300 --> 00:00:24,899
<b><font color='#ffff00'>When an object is within their field of view,</font></b>

9
00:00:24,899 --> 00:00:27,899
<b><font color='#ffff00'>the F.A.D app will play the sonified sound of the item.</font></b>

10
00:00:28,800 --> 00:00:31,000
<b><font color='#ffff00'>For the experiment, we limited the world</font></b>

11
00:00:31,000 --> 00:00:33,633
<b><font color='#ffff00'>to just four selected household items -</font></b>

12
00:00:33,633 --> 00:00:36,633
<b><font color='#ffff00'>a book, a bottle, a bowl and a cup,</font></b>

13
00:00:36,899 --> 00:00:39,899
<b><font color='#ffff00'>and each item was assigned an appropriate sound.</font></b>

14
00:00:41,766 --> 00:00:43,399
<b><font color='#ffff00'>Depending on the condition, </font></b>

15
00:00:43,399 --> 00:00:45,133
<b><font color='#ffff00'>the participant uses information</font></b>

16
00:00:45,133 --> 00:00:47,799
<b><font color='#ffff00'>from the F.A.D, the clock-face instructions,</font></b>

17
00:00:48,066 --> 00:00:50,066
<b><font color='#ffff00'>or external speakers to create</font></b>

18
00:00:50,066 --> 00:00:51,966
<b><font color='#ffff00'>a mental spatial map of the items</font></b>

19
00:00:51,966 --> 00:00:53,633
<b><font color='#ffff00'>on the table.</font></b>
