# Supplementary material for: An investigation into the effectiveness of using acoustic touch to assist people who are blind
Source: PLoS One. 2023 Oct 25;18(10):e0290431. doi: 10.1371/journal.pone.0290431 (PMC10599575; doi:10.1371/journal.pone.0290431)
Supplement: S2 Text — The subtitle file for the video explaining the seated task of the experiment. (SRT) [file pone.0290431.s006.srt]

1
00:00:00,000 --> 00:00:03,433
<b><font color='#ffff00'>The experiment contained four stages -</font></b>

2
00:00:03,433 --> 00:00:05,233
<b><font color='#ffff00'>setup for 10 minutes,</font></b>

3
00:00:05,233 --> 00:00:08,233
<b><font color='#ffff00'>the training stage for 30-60 minutes,</font></b>

3
00:00:08,233 --> 00:00:10,633
<b><font color='#ffff00'>the seated task for 90 minutes,</font></b>

4
00:00:10,633 --> 00:00:13,033
<b><font color='#ffff00'>and a standing task for 10 minutes.</font></b>

5
00:00:13,133 --> 00:00:16,133 
<b><font color='#ffff00'>The seated task compares the performance</font></b>

6
00:00:16,133 --> 00:00:19,133 
<b><font color='#ffff00'>of the F.A.D against two idealised conditions -</font></b>

7
00:00:19,133  --> 00:00:22,133 
<b><font color='#ffff00'>clock and speakers.</font></b>

8
00:00:23,133  --> 00:00:26,133
<b><font color='#ffff00'>The F.A.D condition involves using the device</font></b>

9
00:00:26,133 --> 00:00:29,133
<b><font color='#ffff00'>to scan and sonify the items on the table,</font></b>

10
00:00:29,133 --> 00:00:32,133
<b><font color='#ffff00'>creating a mental spatial map of the items.</font></b>

11
00:00:35,133 --> 00:00:38,133
<b><font color='#ffff00'>When the participant has built the mental spatial map,</font></b>

12
00:00:38,133 --> 00:00:41,133
<b><font color='#ffff00'>and is ready to proceed to reach for the item,</font></b>

13
00:00:41,133 --> 00:00:44,133
<b><font color='#ffff00'>they press a large red button, to indicate that</font></b>
<b><font color='#ffff00'>they are ready.</font></b>

14
00:00:44,333 --> 00:00:48,533
<b><font color='#ffff00'>The instruction speaker then plays the instruction</font></b>

15
00:00:48,533 --> 00:00:51,533
<b><font color='#ffff00'>to pick up a specific target item</font></b>
<b><font color='#ffff00'>(Pick up: BOWL)</font></b>

16
00:00:51,533 --> 00:00:54,533
<b><font color='#ffff00'>which the participant would then reach and touch.</font></b>

17
00:00:55,133 --> 00:00:56,933
<b><font color='#ffff00'>In the speakers condition,</font></b>

18
00:00:56,933 --> 00:01:00,133
<b><font color='#ffff00'>real spatial sound is played by a loudspeaker</font></b>

19
00:01:00,133 --> 00:01:02,933
<b><font color='#ffff00'>co-located with each item on the table.</font></b>

20
00:01:05,133 --> 00:01:06,533
<b><font color='#ffff00'>To decrease predictability, </font></b>

21
00:01:06,533 --> 00:01:09,133
<b><font color='#ffff00'>we varied the number of items on the table</font></b>

22
00:01:09,133 --> 00:01:12,133
<b><font color='#ffff00'>for the seated task - either two or three.</font></b>

23
00:01:12,133 --> 00:01:15,133
<b><font color='#ffff00'>(pick up BOOK)</font></b>

24
00:01:18,133 --> 00:01:20,133
<b><font color='#ffff00'>The clock condition simulates</font></b>

25
00:01:20,133 --> 00:01:23,133
<b><font color='#ffff00'>a sighted person or smart glasses</font></b>

26
00:01:23,133 --> 00:01:25,133
<b><font color='#ffff00'>instructing the participant on the location</font></b>

27
00:01:25,133 --> 00:01:27,133
<b><font color='#ffff00'>of each item using the spatial layout</font></b>

28
00:01:27,133 --> 00:01:28,333
<b><font color='#ffff00'>of a clock face.</font></b>

29
00:01:28,333 --> 00:01:32,333
<b><font color='#ffff00'>(Between 1 and 2 o' clock - BOWL)</font></b>

30
00:01:32,333 --> 00:01:34,333
<b><font color='#ffff00'>(3 o' clock - BOOK)</font></b>

31
00:01:34,333 --> 00:01:37,333
<b><font color='#ffff00'>(Pick up: BOWL)</font></b>
