# Supplementary material for: An investigation into the effectiveness of using acoustic touch to assist people who are blind
Source: PLoS One. 2023 Oct 25;18(10):e0290431. doi: 10.1371/journal.pone.0290431 (PMC10599575; doi:10.1371/journal.pone.0290431)
Supplement: S3 Text — The subtitle file for the video explaining the standing task of the experiment. (SRT) [file pone.0290431.s007.srt]

1
00:00:00,000 --> 00:00:03,000
<b><font color='#ffff00'>The standing task explores the performance</font></b>

2
00:00:03,000 --> 00:00:06,600
<b><font color='#ffff00'>of the F.A.D when searching for an item</font></b>

3
00:00:06,600 --> 00:00:09,600
<b><font color='#ffff00'>with full mobility, and within a cluttered</font></b>
<b><font color='#ffff00'>environment.</font></b>

4
00:00:09,600 --> 00:00:12,600
<b><font color='#ffff00'>(look for the CUP)</font></b>

5
00:00:16,000 --> 00:00:19,000
<b><font color='#ffff00'>12 differently shaped and sized bottles are</font></b>

6
00:00:19,000 --> 00:00:22,000
<b><font color='#ffff00'>are placed around the participant</font></b>

7
00:00:22,000 --> 00:00:24,800
<b><font color='#ffff00'>One of these bottles is replaced</font></b>

8
00:00:24,800 --> 00:00:27,000
<b><font color='#ffff00'>by the target item.</font></b>

9
00:00:29,000 --> 00:00:31,000
<b><font color='#ffff00'>The participant was allowed to move freely</font></b>

10
00:00:31,000 --> 00:00:33,200
<b><font color='#ffff00'>within the space between the tables,</font></b>

11
00:00:33,200 --> 00:00:35,600
<b><font color='#ffff00'>and allowed an unlimited number of attempts</font></b>

12
00:00:35,600 --> 00:00:38,000
<b><font color='#ffff00'>to reach for the target item.</font></b>

13
00:00:42,000 --> 00:00:45,000
<b><font color='#ffff00'>(that was very quick, well done!)</font></b>
